# Supplementary material for: Synthesis and in silico studies of certain benzo[f]quinoline-based heterocycles as antitumor agents
Source: Sci Rep. 2024 Jul 5;14:15522. doi: 10.1038/s41598-024-64785-z (PMC11226639; doi:10.1038/s41598-024-64785-z)
Supplement: Supplementary file 2 — Supplementary Information 2. [file 41598_2024_64785_MOESM2_ESM.csv]

Molecule	Canonical SMILES	Formula	MW	#Heavy atoms	#Aromatic heavy atoms	Fraction Csp3	#Rotatable bonds	#H-bond acceptors	#H-bond donors	MR	TPSA	iLOGP	XLOGP3	WLOGP	MLOGP	Silicos-IT Log P	Consensus Log P	ESOL Log S	ESOL Solubility (mg/ml)	ESOL Solubility (mol/l)	ESOL Class	Ali Log S	Ali Solubility (mg/ml)	Ali Solubility (mol/l)	Ali Class	Silicos-IT LogSw	Silicos-IT Solubility (mg/ml)	Silicos-IT Solubility (mol/l)	Silicos-IT class	GI absorption	BBB permeant	Pgp substrate	CYP1A2 inhibitor	CYP2C19 inhibitor	CYP2C9 inhibitor	CYP2D6 inhibitor	CYP3A4 inhibitor	log Kp (cm/s)	Lipinski #violations	Ghose #violations	Veber #violations	Egan #violations	Muegge #violations	Bioavailability Score	PAINS #alerts	Brenk #alerts	Leadlikeness #violations	Synthetic Accessibility
(1)	O=Cc1cc2c(nc1Cl)ccc1c2cccc1	C14H8ClNO	241.67	17	14	0.00	1	2	0	69.65	29.96	2.25	3.86	3.85	2.58	4.26	3.36	-4.31	1.17e-02	4.86e-05	Moderately soluble	-4.19	1.58e-02	6.52e-05	Moderately soluble	-5.95	2.73e-04	1.13e-06	Moderately soluble	High	Yes	No	Yes	Yes	No	No	No	-5.03	0	0	0	0	0	0.55	0	3	2	1.56
(2)	CC1=NN(C(=O)/C/1=C/c1cc2c(nc1Cl)ccc1c2cccc1)c1ccccc1	C24H16ClN3O	397.86	29	20	0.04	2	3	0	125.72	45.56	3.62	5.87	4.98	4.24	5.88	4.92	-6.38	1.65e-04	4.14e-07	Poorly soluble	-6.60	1.00e-04	2.52e-07	Poorly soluble	-8.94	4.58e-07	1.15e-09	Poorly soluble	High	Yes	No	Yes	Yes	Yes	No	No	-4.56	1	0	0	0	1	0.55	2	3	2	3.49
(3)	CC(=O)c1ccc(cc1)/N=C/c1cc2c(nc1Cl)ccc1c2cccc1	C22H15ClN2O	358.82	26	20	0.05	3	3	0	108.15	42.32	3.40	5.39	5.99	3.53	6.43	4.95	-5.83	5.29e-04	1.47e-06	Moderately soluble	-6.03	3.32e-04	9.27e-07	Poorly soluble	-8.89	4.60e-07	1.28e-09	Poorly soluble	High	No	No	Yes	Yes	Yes	No	Yes	-4.66	0	1	0	1	1	0.55	0	3	2	2.74
(4)	Clc1nc2ccc3c(c2cc1C1=NCCN1)cccc3	C16H12ClN3	281.74	20	14	0.12	1	2	1	90.45	37.28	2.37	3.36	2.63	3.27	4.69	3.27	-4.16	1.97e-02	6.99e-05	Moderately soluble	-3.82	4.26e-02	1.51e-04	Soluble	-6.90	3.51e-05	1.25e-07	Poorly soluble	High	Yes	Yes	Yes	No	No	Yes	Yes	-5.63	0	0	0	0	0	0.55	0	2	0	2.66
(5)	N#CCC(=O)N/N=C/c1cc2c(nc1Cl)ccc1c2cccc1	C17H11ClN4O	322.75	23	14	0.06	4	4	1	90.08	78.14	2.16	3.54	3.41	1.82	3.94	2.97	-4.26	1.78e-02	5.52e-05	Moderately soluble	-4.87	4.40e-03	1.36e-05	Moderately soluble	-6.55	9.01e-05	2.79e-07	Poorly soluble	High	Yes	No	Yes	Yes	Yes	No	No	-5.76	0	0	0	0	0	0.55	0	3	1	2.55
(7)	N#CC1C(=O)N(/N=C/c2cc3c(nc2Cl)ccc2c3cccc2)C(=N)C(=C1c1cn(nc1c1ccccc1)c1ccccc1)C#N	C36H21ClN8O	617.06	46	31	0.03	5	7	1	181.91	134.81	3.74	6.63	6.78	3.18	6.23	5.31	-8.01	6.01e-06	9.74e-09	Poorly soluble	-9.26	3.37e-07	5.47e-10	Poorly soluble	-11.88	8.10e-10	1.31e-12	Insoluble	Low	No	No	Yes	No	No	No	No	-5.36	1	3	0	2	2	0.55	1	3	2	4.93
(8)	COc1ccc(cc1)/C=C(/C(=O)N/N=C/c1cc2c(nc1Cl)ccc1c2cccc1)\C#N	C25H17ClN4O2	440.88	32	20	0.04	6	5	1	126.19	87.37	3.09	5.64	5.00	2.74	5.56	4.40	-6.19	2.83e-04	6.41e-07	Poorly soluble	-7.24	2.55e-05	5.77e-08	Poorly soluble	-8.79	7.13e-07	1.62e-09	Poorly soluble	High	No	No	No	Yes	Yes	No	Yes	-4.98	0	0	0	0	1	0.55	0	5	2	3.32
(9)	Clc1nc2ccc3c(c2cc1/C=N/NC(=O)c1cc2ccccc2oc1=N)cccc3	C24H15ClN4O2	426.85	31	24	0.00	4	5	2	121.72	91.34	3.06	5.60	5.03	3.51	5.72	4.59	-6.32	2.03e-04	4.75e-07	Poorly soluble	-7.28	2.24e-05	5.24e-08	Poorly soluble	-9.86	5.91e-08	1.38e-10	Poorly soluble	High	No	No	No	Yes	No	No	No	-4.93	0	0	0	0	1	0.55	0	3	2	3.57
